# Supplementary material for: Wide-spread dispersal in a deep-sea brooding polychaete: the role of natural history collections in assessing the distribution in quill worms (Onuphidae, Annelida)
Source: Front Zool. 2024 Jan 18;21:1. doi: 10.1186/s12983-023-00520-0 (PMC10795374; doi:10.1186/s12983-023-00520-0)
Supplement: Supplementary file 1 — Additional file 1. Uncorrected pairwise within- and between clade distances of the markers analyzed in this study (COI, 16S rRNA, 18S rRNA, ITS1, ITS2, and 28S rRNA). [file 12983_2023_520_MOESM1_ESM.xls]

## Sheet: Within clades P-distances
Estimates of average evolutionary divergence over sequence pairs with each species
	Marker
Species	COI	16S	ITS1	ITS2	28S	18S
Hyalinoecia artifex	n/a	0	n/a	n/a	n/a	n/a
Hyalinoecia longibranchiata	0.0145	0.004	0	0	0	0
Hyalinoecia robusta	0.0273	0.009	0.0007	0.0041	0.001	0
Hyalinoecia sp.	0.0006	0.002	0	0.0028	0	0
Hyalinoecia tubicola	0.003	0.0037	0.0011	0	0.0004	0

## Sheet: COI Between clades p-distances
Estimates of evolutionary divergence over COI sequence pairs between the species
Species
Hyalinoecia sp.	Hyalinoecia sp.	H. tubicola	H. robusta
Hyalinoecia tubicola	0.0958997
Hyalinoecia robusta	0.17329	0.180828
Hyalinoecia longibranchiata	0.164968	0.158849	0.161923
The number of base differences per site from averaging over all sequence pairs between groups are shown. The analysis involved 54 nucleotide sequences. Codon positions included were 1st+2nd+3rd. All positions with less than 95% site coverage were eliminated. That is, fewer than 5% alignment gaps, missing data, and ambiguous bases were allowed at any position. There were a total of 513 positions i…

## Sheet: 16S Between clades p-distances
Estimates of evolutionary divergence over 16S sequence pairs between the species
Species
Hyalinoeca artifex	H. artifex	H. tubicola	H. longibranchiata	Hyalinoecia sp.
Hyalinoeca tubicola	0.110371
Hyalinoeca longibranchiata	0.0890263	0.0622528
Hyalinoeca sp.	0.10563	0.0044697	0.0615123
Hyalinoeca robusta	0.0991072	0.0994007	0.0763114	0.0973298
The number of base differences per site from averaging over all sequence pairs between groups are shown. The analysis involved 68 nucleotide sequences. All positions with less than 95% site coverage were eliminated. That is, fewer than 5% alignment gaps, missing data, and ambiguous bases were allowed at any position. There were a total of 287 positions in the final dataset.

## Sheet: ITS1 Between clades p-distances
Estimates of evolutionary divergence over ITS1 sequence pairs between the species
Species
Hyalinoecia tubicola	H. tubicola	Hyalinoecia sp.	H. robusta
Hyalinoecia sp.	0.0136978
Hyalinoecia robusta	0.0670609	0.0748947
Hyalinoecia longibranchiata	0.0388135	0.0469532	0.0748956
The number of base differences per site from averaging over all sequence pairs between groups are shown. The analysis involved 37 nucleotide sequences. All positions with less than 95% site coverage were eliminated. That is, fewer than 5% alignment gaps, missing data, and ambiguous bases were allowed at any position. There were a total of 393 positions in the final dataset.

## Sheet: ITS2 Between clades p-distances
Estimates of evolutionary divergence over ITS2 sequence pairs between the species
Species
Hyalinoecia longibranchiata	H. longibranchiata	H. robusta	H. tubicola
Hyalinoecia robusta	0.0461292
Hyalinoecia tubicola	0.0257933	0.0590625
Hyalinoecia sp.	0.0309545	0.0645255	0.0327027
The number of base differences per site from averaging over all sequence pairs between groups are shown. The analysis involved 37 nucleotide sequences. All positions with less than 95% site coverage were eliminated. That is, fewer than 5% alignment gaps, missing data, and ambiguous bases were allowed at any position. There were a total of 194 positions in the final dataset

## Sheet: 28S Between clades p-distances
Estimates of evolutionary divergence over 28S sequence pairs between the species
Species
Hyalinoecia robusta	H. robusta	H. longibranchiata	Hyalinoecia sp.
Hyalinoecia longibranchiata	0.0226782
Hyalinoecia sp.	0.0204186	0.009194
Hyalinoecia tubicola	0.0175868	0.0155499	0.00633098
The number of base differences per site from averaging over all sequence pairs between groups are shown. The analysis involved 31 nucleotide sequences. All positions with less than 95% site coverage were eliminated. That is, fewer than 5% alignment gaps, missing data, and ambiguous bases were allowed at any position. There were a total of 653 positions in the final dataset.

## Sheet: 18S Between clades p-distances
Estimates of evolutionary divergence over 18S sequence pairs between the species
Species
Hyalinoecia robusta	H. robusta	H. longibranchiata	H. tubicola
Hyalinoecia longibranchiata	0
Hyalinoecia tubicola	0	0
Hyalinoecia sp.	0	0	0
The number of base differences per site from averaging over all sequence pairs between groups are shown. The analysis involved 19 nucleotide sequences. All positions with less than 95% site coverage were eliminated. That is, fewer than 5% alignment gaps, missing data, and ambiguous bases were allowed at any position. There were a total of 426 positions in the final dataset.
