# Supplementary material for: Wide-spread dispersal in a deep-sea brooding polychaete: the role of natural history collections in assessing the distribution in quill worms (Onuphidae, Annelida)
Source: Front Zool. 2024 Jan 18;21:1. doi: 10.1186/s12983-023-00520-0 (PMC10795374; doi:10.1186/s12983-023-00520-0)
Supplement: Supplementary file 2 — Additional file 2. List of specimens used in this study with voucher numbers, accession numbers, BOLD process IDs and locality data. Accession numbers for the sequences obtained in this study are marked in bold. [file 12983_2023_520_MOESM2_ESM.xlsx]

## Sheet: For_paper
Species	DNA sample ID	Catalogue number	Number of specimens	Collection	Collector	Station	Date	Locality	Latitude	Longitude	Depth, m	BOLD processID	GenBank accession number						Source of molecular data
													COI	16S	28S	18S	ITS1	ITS2
Hyalinoecia artifex	BB_WAM_1130_1	USNM 1254729	1	Smithsonian National Museum of Natural History	RV "Atlantis"	Alvin dive 4805	2015-07-18	North West Atlantic, “Pick-Up Sticks”, off Virginia, USA	37.5689	-74.103	394	-	-	KU366293	-	-	-	-	Meyer et al. 2016
Hyalinoecia artifex	BB_WAM_1130_3	USNM 1254730	1	Smithsonian National Museum of Natural History	RV "Atlantis"	Alvin dive 4805	2015-07-18	North West Atlantic, “Pick-Up Sticks”, off Virginia, USA	37.5689	-74.103	394	-	-	KU366294	-	-	-	-	Meyer et al. 2016
Hyalinoecia artifex	BB_WAM_1494	USNM 1254734	1	Smithsonian National Museum of Natural History	RV "Atlantis"	Alvin dive 4814	2015-07-26	North West Atlantic, Shallop Canyon West, off Massachusetts, USA	39.9941	-69.1848	397	-	-	KT792656	-	-	-	-	Meyer et al. 2016
Hyalinoecia artifex	BB_WAM_1495	USNM 1254735	1	Smithsonian National Museum of Natural History	RV "Atlantis"	Alvin dive 4814	2015-07-26	North West Atlantic, Shallop Canyon West, off Massachusetts, USA	39.9941	-69.1848	397	-	-	KT792653	-	-	-	-	Meyer et al. 2016
Hyalinoecia artifex	BB_WAM_1496	USNM 1254736	1	Smithsonian National Museum of Natural History	RV "Atlantis"	Alvin dive 4814	2015-07-26	North West Atlantic, Shallop Canyon West, off Massachusetts, USA	39.9941	-69.1848	397	-	-	KT792654	-	-	-	-	Meyer et al. 2016
Hyalinoecia artifex	BB_WAM_1497	USNM 1254737	1	Smithsonian National Museum of Natural History	RV "Atlantis"	Alvin dive 4814	2015-07-26	North West Atlantic, Shallop Canyon West, off Massachusetts, USA	39.9941	-69.1848	397	-	-	KT792655	-	-	-	-	Meyer et al. 2016
Hyalinoecia artifex	BB_WAM_654	USNM 1254724	1	Smithsonian National Museum of Natural History	RV "Atlantis"	Alvin dive 4805	2015-07-18	North West Atlantic, “Pick-Up Sticks”, off Virginia, USA	37.5718	-74.2768	415	-	-	KT792657	-	-	-	-	Meyer et al. 2016
Hyalinoecia artifex	BB_WAM_655	USNM 1254725	1	Smithsonian National Museum of Natural History	RV "Atlantis"	Alvin dive 4805	2015-07-18	North West Atlantic, “Pick-Up Sticks”, off Virginia, USA	37.5718	-74.2768	415	-	-	KT792658	-	-	-	-	Meyer et al. 2016
Hyalinoecia artifex	BB_WAM_656	USNM 1254727	1	Smithsonian National Museum of Natural History	RV "Atlantis"	Alvin dive 4805	2015-07-18	North West Atlantic, “Pick-Up Sticks”, off Virginia, USA	37.5718	-74.2768	415	-	-	KT792660	-	-	-	-	Meyer et al. 2016
Hyalinoecia artifex	BB_WAM_657	USNM 1254726	1	Smithsonian National Museum of Natural History	RV "Atlantis"	Alvin dive 4805	2015-07-18	North West Atlantic, “Pick-Up Sticks”, off Virginia, USA	37.5718	-74.2768	415	-	-	KT792659	-	-	-	-	Meyer et al. 2016
Hyalinoecia artifex	BB_WAM_893	USNM 1254728	1	Smithsonian National Museum of Natural History	RV "Atlantis"	Alvin dive 4808	2015-07-20	North West Atlantic, Baltimore Canyon, off Virginia, USA	37.5673	-74.1066	374	-	-	KU366290	-	-	-	-	Meyer et al. 2016
Hyalinoecia artifex	BB_WAM_990	USNM 1254732	1	Smithsonian National Museum of Natural History	RV "Atlantis"	Alvin dive 4809	2015-07-22	North West Atlantic, Hudson Canyon, off New Jersey, USA	39.5466	-72.4008	498	-	-	KU366291	-	-	-	-	Meyer et al. 2016
Hyalinoecia artifex	BB_WAM_991	USNM 1254733	1	Smithsonian National Museum of Natural History	RV "Atlantis"	Alvin dive 4809	2015-07-22	North West Atlantic, Hudson Canyon, off New Jersey, USA	39.5466	-72.4008	498	-	-	KU366292	-	-	-	-	Meyer et al. 2016
Hyalinoecia longibranchiata	HL_19_C102	-	1	NIWA Invertebrate Collection	RV "Tangaroa" TAN0707	C102	2007-05-29	Pacific, off New Zealand, Challenger Plateau	-38.3872	168.74	482	-	JX219838	JX219948	-	-	-	-	Bors et al. 2002
Hyalinoecia longibranchiata	HL_20_C102	-	1	NIWA Invertebrate Collection	RV "Tangaroa" TAN0707	C102	2007-05-29	Pacific, off New Zealand, Challenger Plateau	-38.3872	168.74	482	-	JX219839	JX219949	-	-	-	-	Bors et al. 2002
Hyalinoecia longibranchiata	HL_58_C102	-	1	NIWA Invertebrate Collection	RV "Tangaroa" TAN0707	C102	2007-05-29	Pacific, off New Zealand, Challenger Plateau	-38.3872	168.74	482	-	JX219843	JX219953	-	-	-	-	Bors et al. 2002
Hyalinoecia longibranchiata	HL_75_3b	-	1	NIWA Invertebrate Collection	RV "Tangaroa" TAN1004	3B (seamount)	2010-04-21	Pacific, off New Zealand, Hikurangi Margin	-41.3368	176.182	730	-	JX219804	JX219915	-	-	-	-	Bors et al. 2002
Hyalinoecia longibranchiata	HL_76_3b	-	1	NIWA Invertebrate Collection	RV "Tangaroa" TAN1004	3B (seamount)	2010-04-21	Pacific, off New Zealand, Hikurangi Margin	-41.3368	176.182	730	-	JX219805	JX219916	-	-	-	-	Bors et al. 2002
Hyalinoecia longibranchiata	HL_62_14a	-	1	NIWA Invertebrate Collection	RV "Tangaroa" TAN1004	14a (slope)	2010-04-19	Pacific, off New Zealand, Hikurangi Margin	-41.5195	175.807	746	-	JX219786	JX219897	-	-	-	-	Bors et al. 2002
Hyalinoecia longibranchiata	HL_68_14a	-	1	NIWA Invertebrate Collection	RV "Tangaroa" TAN1004	14a (slope)	2010-04-19	Pacific, off New Zealand, Hikurangi Margin	-41.5195	175.807	746	-	JX219791	JX219903	-	-	-	-	Bors et al. 2002
Hyalinoecia longibranchiata	HL_33_3CX2	-	1	NIWA Invertebrate Collection	RV "Tangaroa" TAN0705	3CX2	2007-04-16	Pacific, off New Zealand, Chatham Rise	-42.9988	-176.348	658	-	JX219808	JX219918	-	-	-	-	Bors et al. 2002
Hyalinoecia longibranchiata	HL_36_3CX2	-	1	NIWA Invertebrate Collection	RV "Tangaroa" TAN0705	3CX2	2007-04-16	Pacific, off New Zealand, Chatham Rise	-42.9988	-176.348	658	-	JX219810	JX219921	-	-	-	-	Bors et al. 2002
Hyalinoecia longibranchiata	HL_40_3CX2	-	1	NIWA Invertebrate Collection	RV "Tangaroa" TAN0705	3CX2	2007-04-16	Pacific, off New Zealand, Chatham Rise	-42.9988	-176.348	658	-	JX219813	JX219923	-	-	-	-	Bors et al. 2002
Hyalinoecia longibranchiata	HL_52_6C63	-	1	NIWA Invertebrate Collection	RV "Tangaroa" TAN0705	3CX2	2007-04-16	Pacific, off New Zealand, Chatham Rise	-42.9988	-176.348	658	-	JX219816	JX219926	-	-	-	-	Bors et al. 2002
Hyalinoecia longibranchiata	HL_55_6C63	-	1	NIWA Invertebrate Collection	RV "Tangaroa" TAN0705	3CX2	2007-04-16	Pacific, off New Zealand, Chatham Rise	-42.9988	-176.348	658	-	JX219819	JX219928	-	-	-	-	Bors et al. 2002
Hyalinoecia longibranchiata	HL_41_1B15	-	1	NIWA Invertebrate Collection	RV "Tangaroa" TAN0705	1B15	2007-04-07	Pacific, off New Zealand, Chatham Rise	-43.8085	178.348	497	-	JX219794	JX219906	-	-	-	-	Bors et al. 2002
Hyalinoecia longibranchiata	HL_42_1B15	-	1	NIWA Invertebrate Collection	RV "Tangaroa" TAN0705	1B15	2007-04-07	Pacific, off New Zealand, Chatham Rise	-43.8085	178.348	497	-	JX219795	JX219907	-	-	-	-	Bors et al. 2002
Hyalinoecia longibranchiata	HL_43_1B15	-	1	NIWA Invertebrate Collection	RV "Tangaroa" TAN0705	1B15	2007-04-07	Pacific, off New Zealand, Chatham Rise	-43.8085	178.348	497	-	JX219796	JX219908	-	-	-	-	Bors et al. 2002
Hyalinoecia longibranchiata	HL_11_7A07	-	1	NIWA Invertebrate Collection	RV "Tangaroa" TAN0705	7A07	2007-04-04	Pacific, off New Zealand, Chatham Rise	-44.1358	174.844	518	-	JX219820	JX219929	-	-	-	-	Bors et al. 2002
Hyalinoecia longibranchiata	HL_14_7A07	-	1	NIWA Invertebrate Collection	RV "Tangaroa" TAN0705	7A07	2007-04-04	Pacific, off New Zealand, Chatham Rise	-44.1358	174.844	518	-	JX219822	JX219931	-	-	-	-	Bors et al. 2002
Hyalinoecia longibranchiata	H111	ZMBN 139223	1	University Museum of Bergen, University of Bergen	RV "Dmitry Mendeleev"	1269	1976-01-12	Pacific, off New Zealand	-44.45	174.467	710	EUNI013-21	OR655035	OR655129	OR655268	OR655242	OR732412	OR655073	present study
Hyalinoecia longibranchiata	H113	ZMBN 153537	1	University Museum of Bergen, University of Bergen	RV "Dmitry Mendeleev"	1269	1976-01-12	Pacific, off New Zealand	-44.45	174.467	710	EUNI078-23	-	OR655119	OR655258	-	OR732400	OR655061	present study
Hyalinoecia longibranchiata	BU51	ZMBN 91328	1	University Museum of Bergen, University of Bergen	RV "Dmitry Mendeleev"	1269	1976-01-12	Pacific, off New Zealand	-44.45	174.467	710	EUNI079-23	-	KJ027331	OR655263	KJ027371	OR732406	OR655067	Budaeva et al. 2016, present study
Hyalinoecia longibranchiata	H112	ZMBN 153538	1	University Museum of Bergen, University of Bergen	RV "Dmitry Mendeleev"	1269	1976-01-12	Pacific, off New Zealand	-44.45	174.467	710	EUNI080-23	OR655038	OR655131	OR655270	-	OR732415	OR655076	present study
Hyalinoecia longibranchiata	H38	ZMBN 153539	1	University Museum of Bergen, University of Bergen	RV "Dmitry Mendeleev"	1269	1976-01-12	Pacific, off New Zealand	-44.45	174.467	710	EUNI081-23	OR655014	OR655109	OR655249	-	OR732388	OR655049	present study
Hyalinoecia robusta	JZ_2010	USNM 1121743	1	Smithsonian National Museum of Natural History	K.M. Halanych	14	2003-06-14	North West Atlantic, off Massachusetts, USA	39.7872	-70.7716	1480	-	GQ497524	GQ478125	-	GQ497471	-	-	Zanol et al. 2010
Hyalinoecia robusta		not vouchered	1	-	-	-	-	Indian Ocean, off Ghoa	14.9613	72.7675	1000	-	KT718001	-	-	-	-	-	Priyaja,P., Deepika,U., Jaleel,A., Saravanane,N. and Sudhakar,M. Polychaete from west coast of India, direct GenBank submission
Hyalinoecia robusta		ZMBN 156643	5	University Museum of Bergen, University of Bergen	RV "Dr. Fridtjof Nansen"	2005-BT892	2005-06-12	East Atlantic, off Nigeria	4.0693	5.2498	509	-	-	-	-	-	-	-	-
Hyalinoecia robusta		ZMBN 156644	1	University Museum of Bergen, University of Bergen	RV "Dr. Fridtjof Nansen"	2005-BT876	2005-06-09	East Atlantic, off Nigeria	5.444	4.57	481	-	-	-	-	-	-	-	-
Hyalinoecia robusta	H100	ZMBN 139224	1	University Museum of Bergen, University of Bergen	RV "Dr. Fridtjof Nansen"	892	2005-12-06	East Atlantic, off Nigeria	4.0667	5.25	509	EUNI014-21	OR655031	OR655125	OR655265	OR655240	OR732409	OR655070	present study
Hyalinoecia robusta		ZMBN 156645	4	University Museum of Bergen, University of Bergen	RV "Michael Sars" North Atlantic Deep-sea Expedition 1910	24	06-07-May-1910	North East Atlantic, south of Portugal	35.5667	-7.5833	1615	-	-	-	-	-	-	-	-
Hyalinoecia robusta		ZMBN 29499	15	University Museum of Bergen, University of Bergen	RV "Michael Sars" North Atlantic Deep-sea Expedition 1910	24	06-07-May-1910	North East Atlantic, south of Portugal	35.5667	-7.5833	1615	-	-	-	-	-	-	-	-
Hyalinoecia robusta		ZMBN 29501	2	University Museum of Bergen, University of Bergen	RV "Michael Sars" North Atlantic Deep-sea Expedition 1910	41	1910-05-23	North East Atlantic, east of Fuerteventura	28.1333	-13.5833	1365	-	-	-	-	-	-	-	-
Hyalinoecia robusta		ZMBN 156646	2	University Museum of Bergen, University of Bergen	RV "Michael Sars" North Atlantic Deep-sea Expedition 1910	25b	08-May-1910	North East Atlantic, south of Portugal	35.7667	-8.2667	2055	-	-	-	-	-	-	-	-
Hyalinoecia robusta		ZMBN 29500	23	University Museum of Bergen, University of Bergen	RV "Michael Sars" North Atlantic Deep-sea Expedition 1910	25b	08-May-1910	North East Atlantic, south of Portugal	35.7667	-8.2667	2055	-	-	-	-	-	-	-	-
Hyalinoecia robusta		ZMBN 41602	7	University Museum of Bergen, University of Bergen	RV "Michael Sars" North Atlantic Deep-sea Expedition 1910	25b	08-May-1910	North East Atlantic, south of Portugal	35.7667	-8.2667	2055	-	-	-	-	-	-	-	-
Hyalinoecia robusta	Hist	ZMBN 153529	1	University Museum of Bergen, University of Bergen	RV "Michael Sars" North Atlantic Deep-sea Expedition 1910	25 b	08-May-1910	North East Atlantic, south of Portugal	35.7667	-8.26667	2055	EUNI064-23	-	OR655133	OR655272	OR655243	OR732417	OR655078	present study
Hyalinoecia robusta	H18	ZMBN 91392	1	University Museum of Bergen, University of Bergen	RV "Dr. Fridtjof Nansen"	2005-BT892	12-Jun-2005	East Atlantic, off Nigeria	4.0667	5.25	509	MIWAP236-13	OR655019	-	OR655254	-	OR732394	OR655055	present study
Hyalinoecia robusta	H14	ZMBN 91393	1	University Museum of Bergen, University of Bergen	RV "Dr. Fridtjof Nansen"	2005-BT892	12-Jun-2005	East Atlantic, off Nigeria	4.0667	5.25	509	MIWAP237-13	OR655015	OR655110	OR655250	-	OR732389	OR655050	present study
Hyalinoecia robusta	H15	ZMBN 91394	1	University Museum of Bergen, University of Bergen	RV "Dr. Fridtjof Nansen"	2005-BT892	12-Jun-2005	East Atlantic, off Nigeria	4.0667	5.25	509	MIWAP238-13	OR655040	OR655134	OR655273	OR655244	OR732418	OR655079	present study
Hyalinoecia robusta	H13	ZMBN 91395	1	University Museum of Bergen, University of Bergen	RV "Dr. Fridtjof Nansen"	2005-BT892	12-Jun-2005	East Atlantic, off Nigeria	4.0667	5.25	509	MIWAP239-13	OR655026	OR655120	OR655260	-	OR732402	OR655063	present study
Hyalinoecia sp.	H10	ZMBN 91385	1	University Museum of Bergen, University of Bergen	RV "Dr. Fridtjof Nansen"	2005-BT860	08-Jun-2005	East Atlantic, off Nigeria	6.05	4.21667	98	MIWAP228-13	OR655013	OR655108	OR655248	-	OR732387	OR655048	present study
Hyalinoecia sp.	H9	ZMBN 91386	1	University Museum of Bergen, University of Bergen	RV "Dr. Fridtjof Nansen"	2005-BT877	10-Jun-2005	East Atlantic, off Nigeria	5.26667	4.78333	147	MIWAP229-13	OR655018	OR655113	OR655253	.	OR732393	OR655054	present study
Hyalinoecia sp.	NB08	ZMBN 91314	1	University Museum of Bergen, University of Bergen	RV "Dr. Fridtjof Nansen"	2005-BT860	08-Jun-2005	East Atlantic, off Nigeria	6.05	4.21667	98	MIWAP230-13	OR655009	KJ027334	OR655246	KJ027374	OR732383	OR655044	Budaeva et al. 2016, present study
Hyalinoecia sp.	H25	ZMBN 91387	1	University Museum of Bergen, University of Bergen	RV "Dr. Fridtjof Nansen"	2005-BT860	08-Jun-2005	East Atlantic, off Nigeria	6.05	4.21667	98	MIWAP231-13	OR655033	OR655127	-	-	OR732410	OR655071	present study
Hyalinoecia sp.	H26	ZMBN 91388	1	University Museum of Bergen, University of Bergen	RV "Dr. Fridtjof Nansen"	2005-BT877	10-Jun-2005	East Atlantic, off Nigeria	5.26667	4.78333	147	MIWAP232-13	OR655024	OR655118	OR655257	-	OR732399	OR655060	present study
Hyalinoecia sp.	H22	ZMBN 91389	1	University Museum of Bergen, University of Bergen	RV "Dr. Fridtjof Nansen"	5G-16	11-Jul-2005	East Atlantic, off Gabon	-3.8128	10.6133	69	MIWAP233-13	OR655012	OR655107	-	OR655231	-	-	present study
Hyalinoecia sp.	H28	ZMBN 91390	1	University Museum of Bergen, University of Bergen	RV "Dr. Fridtjof Nansen"	7SP-01	18-Jun-2007	East Atlantic, off São Tomé and Príncipe	1.7252	7.3241	87	MIWAP234-13	OR655020	OR655114	-	OR655234	OR732395	OR655056	present study
Hyalinoecia tubicola	DNA135	USNM 1207011	1	Smithsonian National Museum of Natural History	F. Pleijel	-	2001-04-25	North East Atlantic, south of France, off Banyuls	42.5167	3.175	66	-	-	KJ027332	-	KJ027372	-	-	Budaeva et al. 2016
Hyalinoecia tubicola	H43	ZMBN 139225	1	University Museum of Bergen, University of Bergen	Environmental Monitoring SAM-Marin	VGPT1-28_2011	2011-05-29	North East Atlantic, North Sea, west of Norway	61.3987	2.12646	295	EUNI015-21	OM688235	OM628807	OM628811	OR655229	OR732384	OR655045	Hektoen et al. 2022, present study
Hyalinoecia tubicola	H49	ZMBN 145626	1	University Museum of Bergen, University of Bergen	Environmental monitoring, offshore, REGION IV	SFNE-05	31-May-2011	North East Atlantic, North Sea, west of Norway	61.4311	1.93	255	EUNI063-22	OM782394	OM782428	OM782464	OR655232	OR732391	OR655052	Hektoen et al. 2022, present study
Hyalinoecia tubicola	H105	ZMBN 153530	1	University Museum of Bergen, University of Bergen	RV "Dr. Fridtjof Nansen"	SL27	15-Jun-2012	East Atlantic, off Western Sahara	23.0265	-17.0424	104	EUNI065-23	OR655028	OR655122	OR655262	-	OR732404	OR655065	present study
Hyalinoecia tubicola	H106	ZMBN 153531	1	University Museum of Bergen, University of Bergen	RV "Dr. Fridtjof Nansen"	SL27	15-Jun-2012	East Atlantic, off Western Sahara	23.0265	-17.0424	104	EUNI066-23	OR655021	OR655115	OR655255	OR655235	OR732396	OR655057	present study
Hyalinoecia tubicola	H107	ZMBN 153532	1	University Museum of Bergen, University of Bergen	RV "Dr. Fridtjof Nansen"	SL27	15-Jun-2012	East Atlantic, off Western Sahara	23.0265	-17.0424	104	EUNI067-23	OR655037	OR655130	OR655269	-	OR732414	OR655075	present study
Hyalinoecia tubicola	H108	ZMBN 153533	1	University Museum of Bergen, University of Bergen	RV "Dr. Fridtjof Nansen"	SL34	22-Nov-2011	East Atlantic, off Western Sahara	23.0252	-17.0307	92	EUNI068-23	OR655022	OR655116	OR655256	-	OR732397	OR655058	present study
Hyalinoecia tubicola	H110	ZMBN 153534	1	University Museum of Bergen, University of Bergen	RV "Dr. Fridtjof Nansen"	SL34	22-Nov-2011	East Atlantic, off Western Sahara	23.0252	-17.0307	92	EUNI069-23	OR655027	OR655121	OR655261	-	OR732403	OR655064	present study
Hyalinoecia tubicola	H4	ZMBN 153535	1	University Museum of Bergen, University of Bergen	RV "H. Brattstroem"	Trekk 11	07-Oct-2004	North East Atlantic, North Sea, west of Norway	60.4446	5.3073	55	EUNI070-23	OR655034	OR655128	OR655267	-	OR732411	OR655072	present study
Hyalinoecia tubicola	H5	ZMBN 153536	1	University Museum of Bergen, University of Bergen	RV "H. Brattstroem"	Trekk 11	07-Oct-2004	North East Atlantic, North Sea, west of Norway	60.4446	5.3073	55	EUNI071-23	OR655008	OR655104	OR655245	-	OR732382	OR655043	present study
Hyalinoecia tubicola	BU2	not vouchered, same station as SMF 32531	1	Senckenberg Museum Frankfurt	R/V "Meteor" DIVA3 cruise 79-1	651-1	18-Aug-2009	East Atlantic, Meteor Seamount	29.687	-28.4303	285.5	EUNI072-23	OR655023	OR655117	-	OR655236	OR732398	OR655059	present study
Hyalinoecia tubicola	BU3	not vouchered, same station as SMF 32531	1	Senckenberg Museum Frankfurt	R/V "Meteor" DIVA3 cruise 79-1	651-1	18-Aug-2009	East Atlantic, Meteor Seamount	29.687	-28.4303	285.5	EUNI073-23	OR655029	OR655123	-	OR655238	OR732405	OR655066	present study
Hyalinoecia tubicola	BU4	not vouchered, same station as SMF 32531	1	Senckenberg Museum Frankfurt	R/V "Meteor" DIVA3 cruise 79-1	651-1	18-Aug-2009	East Atlantic, Meteor Seamount	29.687	-28.4303	285.5	EUNI074-23	OR655030	OR655124	OR655264	OR655239	OR732407	OR655068	present study
Hyalinoecia tubicola	BU5	not vouchered, same station as SMF 32531	1	Senckenberg Museum Frankfurt	R/V "Meteor" DIVA3 cruise 79-1	651-1	18-Aug-2009	East Atlantic, Meteor Seamount	29.687	-28.4303	285.5	EUNI075-23	OR655011	OR655106	-	OR655230	OR732386	OR655047	present study
Hyalinoecia tubicola	H102	SMF 32531	1	Senckenberg Museum Frankfurt	R/V "Meteor" DIVA3 cruise 79-1	651-1	18-Aug-2009	East Atlantic, Meteor Seamount	29.687	-28.4303	285.5	EUNI076-23	ON364655	ON364598	ON386253	ON386247	ON386245	ON386246	Agne et al. 2022
Hyalinoecia tubicola	H104	SMF 32532	1	Senckenberg Museum Frankfurt	R/V "Meteor" DIVA3 cruise 79-1	651-1	18-Aug-2009	East Atlantic, Meteor Seamount	29.687	-28.4303	285.5	EUNI077-23	OR655016	OR655111	OR655251	-	OR732390	OR655051	present study
Hyalinoecia tubicola	H116	ZMBN 91406	1	University Museum of Bergen, University of Bergen	RV "Dr. Fridtjof Nansen"	2011410-GR49	12-Dec-2011	East Atlantic, off Morocco	32.5418	-9.6138	101	MIWAP250-13	OR655010	OR655105	OR655247	-	OR732385	OR655046	present study
Hyalinoecia tubicola	H117	ZMBN 91407	1	University Museum of Bergen, University of Bergen	RV "Dr. Fridtjof Nansen"	2011410-GR49	12-Dec-2011	East Atlantic, off Morocco	32.5418	-9.6138	101	MIWAP251-13	OR655017	OR655112	OR655252	-	OR732392	OR655053	present study
Hyalinoecia tubicola	NB07	ZMBN 91320	1	University Museum of Bergen, University of Bergen	-	Trekk 4	03-Mar-2005	North East Atlantic, North Sea, west of Norway	60.2993	5.1405	121	POLNB381-13	OR655036	KJ027333	-	KJ027373	OR732413	OR655074	Hektoen et al. 2022, present study
Hyalinoecia tubicola	H1	ZMBN 91700	1	University Museum of Bergen, University of Bergen	-	42	09-Feb-2006	North East Atlantic, North Sea, west of Norway	60.2267	5.33617	35	POLNB384-13	OR655025	-	OR655259	-	OR732401	OR655062	present study
Hyalinoecia tubicola	H101	ZMBN 91701	1	University Museum of Bergen, University of Bergen	BIOSKAG 1	21	28-Jun-2006	North East Atlantic, North Sea, south of Norway	58.3876	8.749	66	POLNB385-13	OR655039	OR655132	OR655271	-	OR732416	OR655077	present study
Australonuphis teres	AU08	W41389	1	Australian Museum	N. Budaeva, H. Paxton	-	2012-03-26	Pacific, Eastern Australia, off Sydney	-33.7333	151.3	0	EUNI009_21	OM688238	OM628809	OM628815	OR655237	-	-	Hektoen et al. 2022, present study
Leptoecia midatlantica	BU15	ZMBN 91330	1	University Museum of Bergen, University of Bergen	RRS "James Cook" ECOMAR	JC037/70	29-Aug-2009	North Atlantic, Mid-Atlantic Ridge	54.217	-36.068	2615	ONLEP020_18	OM688239	KJ027337	OM628818	KJ027377	OR732408	OR655069	Budaeva et al. 2016, Hektoen et al. 2022, present study
Nothria conchylega	N65	ZMBN 139227	1	University Museum of Bergen, University of Bergen	RV "Akademik Mstyslav Keldysh"	5042	2011-09-27	Arctic, Kara Sea	78.4915	72.8047	472	EUNI017_21	OM782397	OM782431	OM782467	OR655233	-	-	Hektoen et al. 2022, present study
Nothria sp.	N76	ZMBN 91421	1	University Museum of Bergen, University of Bergen	RV "Dr. Fridtjof Nansen"	2011406-SL02	09-Jun-2011	East Atlantic, Cape Verde	15.444	-23.137	82	MIWAP269-13	OR655032	OR655126	OR655266	OR655241	-	-	present study
Agne S, Preick M, Straube N, Hofreiter M. Simultaneous Barcode Sequencing of Diverse Museum Collection Specimens Using a Mixed RNA Bait Set. Front Ecol Evol. 2022;10.
Bors EK, Rowden AA, Maas EW, Clark MR, Shank TM. Patterns of Deep-Sea Genetic Connectivity in the New Zealand Region: Implications for Management of Benthic Ecosystems. PLoS One. 2012;7:e49474.
Budaeva N, Schepetov D, Zanol J, Neretina T, Willassen E. When molecules support morphology: Phylogenetic reconstruction of the family Onuphidae (Eunicida, Annelida) based on 16S rDNA and 18S rDNA. Mol Phylogenet Evol. 2016;94:791–801.
Hektoen MM, Willassen E, Budaeva N. Phylogeny and Cryptic Diversity of Diopatra (Onuphidae, Annelida) in the East Atlantic. Biology (Basel). 2022;11:327.
Meyer KS, Wagner JKS, Ball B, Turner PJ, Young CM, Van Dover CL. Hyalinoecia artifex : Field notes on a charismatic and abundant epifaunal polychaete on the US Atlantic continental margin. Invertebrate Biology. 2016;135:211–24.
Zanol J, Halanych KM, Struck TH, Fauchald K. Phylogeny of the bristle worm family Eunicidae (Eunicida, Annelida) and the phylogenetic utility of noncongruent 16S, COI and 18S in combined analyses. Mol Phylogenet Evol. 2010;55:660–76.
