# Supplementary material for: Wide-spread dispersal in a deep-sea brooding polychaete: the role of natural history collections in assessing the distribution in quill worms (Onuphidae, Annelida)
Source: Front Zool. 2024 Jan 18;21:1. doi: 10.1186/s12983-023-00520-0 (PMC10795374; doi:10.1186/s12983-023-00520-0)
Supplement: Supplementary file 3 — Additional file 3. Primers and PCR settings for the markers analyzed in this study (COI, 16S rRNA, 18S rRNA, ITS1, ITS2, and 28S rRNA). [file 12983_2023_520_MOESM3_ESM.xlsx]

## Sheet: Sheet1
Gene/Primer	Sequence (5'–3')	Direction	Reference	PCR parameters
COI
polyLCO	GAYTATWTTCAACAAATCATAAAGATATTGG	Forward	Carr et al. 2011	1 cycle: 94C/3 min; 5 cycles: 94C/40 s, 45C/30 s, 72C/60 s; 35 cycles: 94C/40 s, 51C/40 s, 72C/60 s; 1 cycle: 72C/10 min
polyHCO	TAMACTTCWGGGTGACCAAARAATCA	Reverse	Carr et al. 2011
16S rRNA
16SarL	CGCCTGTTTATCAAAAACAT	Forward	Palumbi et al. 1991	1 cycle: 94C/3 min; 40 cycles: 94C/30 s, 51C/30 s (decreasing 0.2C per cycle), 72C/70 s; 1 cycle: 72C/7 min
16sONU-R	GTCTGAACTCAGCTCACGTAGG	Reverse	Budaeva et al. 2016
ITS1
ITS18SFPOLY	GAGGAAGTAAAAGTCGTAACA	Forward	Nygren et al. 2009	1 cycle: 94C/5 min; 45 cycles: 94C/30 s, 48C/30 s, 72C/60 s; 1 cycle: 72C/6 min
ITS5.8SRPOLY	GTTCAATGTGTCCTGCAATTC	Reverse	Nygren et al. 2009
ITS2
ITS5.8SFPOLY	GAATTGCAGGACACATTGAAC	Forward	Nygren et al. 2009	1 cycle: 94C/5 min; 45 cycles: 94C/30 s, 48C/30 s, 72C/60 s; 1 cycle: 72C/6 min
ITS28SRPOLY	ATGCTTAAATTCAGCGGGT	Reverse	Nygren et al. 2009
18S rRNA
18e	CTGGTTGATCCTGCCAGT	Forward	Hillis & Dixon 1991	1 cycle: 94C/3 min; 40 cycles: 94C/60 s, 48C/90 s, 72C/150 s; 1 cycle: 72C/7 min
18L	GAATTACCGCGGCTGCTGGCACC	Reverse	Hillis & Dixon 1991
18F509	CCCCGTAATTGGAATGAGTACA	Forward	Struck et al. 2002
18R	GTCCCCTTCCGTCAATTYCTTTAAG	Reverse	Hillis & Dixon 1991
18F997	TTCGAAGACGATCAGATACCG	Forward	Struck et al. 2002
18R1843	GATCCAAGCTTGATCCTTCTGCAGGTTCACCTAC	Reverse	Elwood et al. 1985
28S rRNA
28F5	CAAGTACCGTGAGGGAAAGTTG	Forward	Passamaneck et al. 2004	1 cycle: 94C/3 min; 7 cycles: 94C/30 s, 55C/30 s (decreasing 0.5C per cycle), 72C/120 s; 35 cycles: 94C/30 s, 52C/30 s, 72C/120 s; 1 cycle: 72C/10 min
Po28R4	GTTCACCATCTTTCGGGTCCCAAC	Reverse	Struck et al. 2006
Budaeva N, Schepetov D, Zanol J, Neretina T, Willassen E. When molecules support morphology: Phylogenetic reconstruction of the family Onuphidae (Eunicida, Annelida) based on 16S rDNA and 18S rDNA. Mol Phylogenet Evol. 2016;94:791–801. of the family Onuphidae (Eunicida, Annelida) based on 16S rDNA and 18S rDNA. Mol Phylogenet Evol. 2016;94:791–801.
Carr CM, Hardy SM, Brown TM, Macdonald TA, Hebert PDN. A Tri-Oceanic Perspective: DNA Barcoding Reveals Geographic Structure and Cryptic Diversity in Canadian Polychaetes. PLoS ONE 2011;6:e22232.
Elwood HJ, Olsen GJ, Sogin ML. The small-subunit ribosomal DNA gene sequences from Hypotrichous ciliates Oxytricha nova and Stylonychia pustulata. Mol Biol Evol. 1985;2:399–410.
Hillis DM, Dixon MT. Ribosomal DNA: molecular evolution and phylogenetic inference. Quart Rev Biol. 1991;66:411.
Nygren A, Eklöf J, Pleijel F. Arctic-boreal sibling species of Paranaitis (Polychaeta, Phyllodocidae). Mar Biol Res. 2009;5:315–327.
Palumbi S, Martin A, Romano S, McMillan WO, Stice L, Grabowski G. The simple fools guide to PCR, version II. University of Hawaii, Honolulu. 1991.
Passamaneck YJ, Schander C, Halanych KM. Investigation of molluscan phylogeny using large-subunit and small-subunit nuclear rRNA sequences. Mol Phylogenet Evol. 2004;32:25–38.
Struck TH, Purschke G, Halanych KM. Phylogeny of Eunicida (Annelida) and Exploring Data Congruence Using a Partition Addition Bootstrap Alteration (PABA) Approach. Syst Biol. 2006;55:1–20.
Struck T, Hessling R, Purschke G. The phylogenetic position of the Aeolosomatidae and Parergodrilidae, two enigmatic oligochaete-like taxa of the ‘Polychaeta’, based on molecular data from 18S rDNA sequences. J Zool Syst Evol Res. 2002;40:155–163.
